# Supplementary material for: Colossal oxygen vacancy formation at a fluorite-bixbyite interface
Source: Nat Commun. 2020 Mar 13;11:1371. doi: 10.1038/s41467-020-15153-8 (PMC7069997; doi:10.1038/s41467-020-15153-8)
Supplement: Supplementary file 3 — Source Data [file 41467_2020_15153_MOESM3_ESM.xlsx]

## Sheet: Figure 3c
Figure 3c
		I	II	III	IV	V
	Ce valence state	3.28	3.62	3.94	4	3.98
		i	ii	iii	iv	v
	Ce valence state	3.28	3.57	3.98	3.95	3.94

## Sheet: Figure 4
	Y2O3			CeO2			Y2O3
	Distance	Vacancy		Distance	Vacancy		Distance	Vacancy
	-25	0		-14.2	0.07875		14.4	0
	-23.4	0		-12.6	0.05125		15.8	0
	-21.9	0		-11	0.0525		17.3	0
	-20.3	0		-9.4	0.01		18.9	0
	-18.9	0		-7.8	0.01125		20.3	0
	-17.3	0		-6.2	0.005		21.9	0
	-15.8	0		-4.6	0		23.4	0
				-3.1
				-1.5
			0	0.1	0
				1.7	0.0006
				3.2	0.00187
				4.8	0.00375
				6.4	0.015
				8	0.0225
				9.6	0.04188
				11.2	0.03449
				12.8	0.10863
	Y2O3			Ce4+			Ce3+			Y2O3
	Distance	Ce		Distance	Ce4+		Distance	Ce4+		Distance	Ce
	-22.6	0		-13.4	0.73472		-13.4	0.26527		16.5	0
	-19.6	0		-10.2	0.8797		-10.2	0.1203		19.6	0
	-16.5	0		-7	0.97397		-7	0.02603
				-3.9	0.99348		-3.9	0.00652
				-0.7	0.99716		-0.7	0.00284
				2.4	0.99223		2.4	0.00777
				5.6	0.96376		5.6	0.03624
				8.8	0.87776		8.8	0.12224
				12	0.71223		12	0.28778
